# Supplementary material for: S/HIC: Robust Identification of Soft and Hard Sweeps Using Machine Learning
Source: PLoS Genet. 2016 Mar 15;12(3):e1005928. doi: 10.1371/journal.pgen.1005928 (PMC4792382; doi:10.1371/journal.pgen.1005928)
Supplement: S1 Table — (XLSX) [file pgen.1005928.s014.xlsx]

## Sheet: Sheet1
Table S1: Parameters used for simulating training and test datasets of large chromosomal regions.
Training data for SFselect+ and H12 methods were generated using these same parameters, but dividing the mutation rate, recombination rate, and number of sites (the third parameter in the discoal_multipop command line) by 11.
	Equilibrium (weak selection)	Equilibrium (moderate selection)	Equilibrium (strong selection)	Tenneseen African Demography (moderate selection)	Tenneseen African Demography (strong selection)	Tenneseen European Demography (strong selection)	Thornton and Andolfatto Bottleneck	Less severe bottleneck
Mutation rate (4NμL, where L is the length of the simulated chromosome)	~U(528, 1584)	~U(528, 1584)	~U(528, 1584)	~U(10560, 31680)	~U(10560, 31680)	~U(5406.72, 54067.2)	1100	1100
Recombination rate (4NrL)	880	880	880	17600	17600	~exp(1/22528); maximum value truncated at 67584	1100	1100
Selection coefficient for sweeps (2Ns)	~U(25, 2.5×102)	~U(2.5×102, 2.5×103)	~U(2.5×103, 2.5×104)	~U(5.0×103, 5.0×104)	~U(5.0×104, 5.0×105)	~U(5.0×103, 5.0×105)	~U(1.0×102, 1.0×104)	~U(1.0×102, 1.0×104)
Fixation time of sweep (or "tau")	~U(0, 0.1)×2N generations ago	~U(0, 0.1)×2N generations ago	~U(0, 0.1)×2N generations ago	~U(0, 2.44×10-4)×2N generations ago	~U(0, 2.44×10-4)×2N generations ago	~U(0, 2.0×10-3)×2N generations ago	0, 0.022, or 0.044×2N generations ago; see text	0, 0.022, or 0.044×2N generations ago; see text
Initial selected frequency of soft sweep	~U(0.05, 0.2), ~U(2/2N, 0.05), or ~U(2/2N, 0.05); see text	~U(0.05, 0.2), ~U(2/2N, 0.05), or ~U(2/2N, 0.05); see text	~U(0.05, 0.2), ~U(2/2N, 0.05), or ~U(2/2N, 0.05); see text	~U(2/2N, 0.2)	~U(2/2N, 0.2)	~U(2/2N, 0.2)	~U(2/2N, 0.2)	~U(2/2N, 0.2)
Example discoal_multipop command line for neutral simulation	discoal_multipop 100 1000 110000 -Pt 528 1584 -r 880	discoal_multipop 100 1000 110000 -Pt 528 1584 -r 880	discoal_multipop 100 1000 110000 -Pt 528 1584 -r 880	discoal_multipop 100 1000 110000 -Pt 10560 31680 -r 17600 <TennessenAfrDemography>*	discoal_multipop 100 1000 110000 -Pt 10560 31680 -r 17600 <TennessenAfrDemography>*	discoal_multipop 170 1000 110000 -Pt 10560 31680 -r 17600 <TennessenEuroDemography>**	discoal_multipop 100 1000 110000 -t 1100 -r 1100 -en 0.0084 0 0.029 -en 0.044 0 1 -ws <tau>	discoal_multipop 100 1000 110000 -t 1100 -r 1100 -en 0.0084 0 0.29 -en 0.044 0 1 -ws <tau>
Note: in addition to any population size contractions, the strings below use stepwise population size changes to approximate exponential population size growth, and can be pasted at the end of a discoal command to specify the demography history
*TennessenAfrDemography:	-en 1.17924528301887E-05 0 0.849244785303966 -en 2.35849056603774E-05 0 0.721216705365979 -en 0.000035377358490566 0 0.612489526106165 -en 4.71698113207547E-05 0 0.520153536098958 -en 5.89622641509434E-05 0 0.441737678089458 -en 7.07547169811321E-05 0 0.375143419589754 -en 8.25471698113208E-05 0 0.318588592827697 -en 9.43396226415094E-05 0 0.27055970111625 -en 0.000106132075471698 0 0.22977141528…
**TennessenEuroDemography:	-en 0.000009765625 0 0.822002131587292 -en 0.00001953125 0 0.675687504334052 -en 0.000029296875 0 0.555416568849489 -en 0.0000390625 0 0.45655360351318 -en 0.000048828125 0 0.375288035271693 -en 0.00005859375 0 0.308487564952539 -en 0.000068359375 0 0.25357743595916 -en 0.000078125 0 0.20844119288087 -en 0.000087890625 0 0.171339104858673 -en 0.00009765625 0 0.140841109418088 -en 0.000107421875 0…
