# Supplementary material for: S/HIC: Robust Identification of Soft and Hard Sweeps Using Machine Learning
Source: PLoS Genet. 2016 Mar 15;12(3):e1005928. doi: 10.1371/journal.pgen.1005928 (PMC4792382; doi:10.1371/journal.pgen.1005928)
Supplement: S4 Table — (XLSX) [file pgen.1005928.s017.xlsx]

## Sheet: Sheet1
Table S4: Predicted sweeps on chromosome 18 from the CEU sample from Phase I of the 1000 Genomes Project.
chromosome	window start	window end	sweep type
chr18	1200000	1400000	Hard
chr18	2800000	3000000	Soft
chr18	3400000	3600000	Soft
chr18	3800000	4000000	Soft
chr18	4800000	5000000	Hard
chr18	6000000	6200000	Hard
chr18	6200000	6400000	Hard
chr18	7600000	7800000	Hard
chr18	7800000	8000000	Soft
chr18	8000000	8200000	Soft
chr18	9000000	9200000	Soft
chr18	9200000	9400000	Hard
chr18	9400000	9600000	Soft
chr18	10800000	11000000	Soft
chr18	11200000	11400000	Soft
chr18	12400000	12600000	Hard
chr18	12800000	13000000	Soft
chr18	18600000	18800000	Hard
chr18	18800000	19000000	Hard
chr18	19000000	19200000	Hard
chr18	19200000	19400000	Hard
chr18	21200000	21400000	Hard
chr18	22800000	23000000	Soft
chr18	23600000	23800000	Soft
chr18	25000000	25200000	Soft
chr18	26800000	27000000	Hard
chr18	27200000	27400000	Soft
chr18	28200000	28400000	Soft
chr18	28400000	28600000	Soft
chr18	30400000	30600000	Hard
chr18	30800000	31000000	Hard
chr18	32400000	32600000	Soft
chr18	32800000	33000000	Soft
chr18	34600000	34800000	Hard
chr18	37200000	37400000	Hard
chr18	37400000	37600000	Hard
chr18	37600000	37800000	Soft
chr18	39000000	39200000	Soft
chr18	39200000	39400000	Soft
chr18	39600000	39800000	Soft
chr18	40800000	41000000	Soft
chr18	42200000	42400000	Hard
chr18	42400000	42600000	Hard
chr18	43400000	43600000	Soft
chr18	43600000	43800000	Soft
chr18	43800000	44000000	Soft
chr18	45200000	45400000	Soft
chr18	45400000	45600000	Soft
chr18	46600000	46800000	Hard
chr18	46800000	47000000	Soft
chr18	48400000	48600000	Hard
chr18	48600000	48800000	Hard
chr18	49400000	49600000	Soft
chr18	51000000	51200000	Soft
chr18	51600000	51800000	Soft
chr18	52800000	53000000	Soft
chr18	53000000	53200000	Hard
chr18	53200000	53400000	Hard
chr18	54200000	54400000	Hard
chr18	55800000	56000000	Soft
chr18	56200000	56400000	Soft
chr18	56400000	56600000	Hard
chr18	57400000	57600000	Soft
chr18	57800000	58000000	Soft
chr18	58600000	58800000	Hard
chr18	59000000	59200000	Soft
chr18	60400000	60600000	Hard
chr18	62600000	62800000	Hard
chr18	63000000	63200000	Soft
chr18	63200000	63400000	Soft
chr18	64400000	64600000	Soft
chr18	66600000	66800000	Hard
chr18	67600000	67800000	Hard
chr18	67800000	68000000	Soft
chr18	69400000	69600000	Soft
chr18	69600000	69800000	Soft
chr18	72200000	72400000	Soft
chr18	72400000	72600000	Hard
chr18	72600000	72800000	Hard
chr18	72800000	73000000	Soft
chr18	74000000	74200000	Soft
chr18	74400000	74600000	Soft
